# Supplementary material for: A natural timeless polymorphism allowing circadian clock synchronization in “white nights”
Source: Nat Commun. 2022 Mar 31;13:1724. doi: 10.1038/s41467-022-29293-6 (PMC8971440; doi:10.1038/s41467-022-29293-6)
Supplement: Supplementary file 4 — Source data [file 41467_2022_29293_MOESM4_ESM.xlsx]

## Sheet: Fig 1
Fig. 1a and b: Figures generated with a Matlab script name of the folder data
Fig. 1c
421		5.42169	0	36.1111	1.02389	26.0417	0	8.21256	47.3684	61.5385	13.2911	6.28931	10.2041	13	26.8293	39.6226	23.9437	21.0526	5.17241	0	30.5882	67.7165	51.6854	1.16279	1.53846	20.197	18.7845	24.7423	0	15.3846	56.9892	67.5862	50	41.5385	1.44928	36.2069	4.44444	67.9012	20.5128	19.1781	0	2.46914	13.1148	36.0294	20.8333	52.2727	0	40.7407	73.913
601		34.9398	51.9608	46.2963	31.3993	84.375	61.1111	21.7391	37.247	75	68.9873	45.283	73.4694	73	43.9024	61.3208	80.2817	94.7368	29.3103	100	30.5882	64.5669	42.6966	27.3256	75.3846	22.6601	28.7293	70.1031	51.5789	60.2564	89.2473	42.7586	72.4138	63.0769	100	93.1034	40	49.3827	41.0256	41.7808	40.5405	71.6049	83.6066	18.3824	73.6111	38.6364	10	51.8519	97.8261
dy/dt		0.163989	0.288671	0.0565844	0.168752	0.324074	0.339506	0.0751476	-0.0562303	0.0747863	0.309423	0.216632	0.351474	0.333333	0.0948509	0.120545	0.312989	0.409357	0.1341	0.555556	0	-0.0174978	-0.0499376	0.145349	0.410256	0.0136836	0.0552486	0.252005	0.28655	0.249288	0.179211	-0.137931	0.124521	0.119658	0.547504	0.316092	0.197531	-0.102881	0.11396	0.125571	0.225225	0.384088	0.391621	-0.0980392	0.29321	-0.0757576	0.0555556	0.0617284	0.13285
571		30.7692	13.2353	0	16.4557	100	0	3.07692	0	0	0	4.16667	0	13.3858	46.8085	9.33333	38.6139	0	5.12821	0	25.641	0	4.08163	0	0	16.129	3.94737	0	0	26.087	0	7.84314	0	40.9091	14.0845	0	0	0	0	1.85185	0	0	0	0	0	0	0	0	0
691		3.84615	17.6471	0	0	15.2174	7.14286	0	0	0	4.28571	0	0	32.2835	23.4043	6.66667	0	6.57895	8.97436	3.27869	0	0	4.08163	4.25532	100	0	14.4737	0	0	0	0	1.96078	12.766	0	4.22535	0	11.1111	0	8.88889	7.40741	0	7.14286	6.38298	90.9091	0	19.0476	0	32.4324	22.807
dy/dt		-0.224359	0.0367647	0	-0.137131	-0.706522	0.0595238	-0.025641	0	0	0.0357143	-0.0347222	0	0.15748	-0.195035	-0.0222222	-0.321782	0.0548246	0.0320513	0.0273224	-0.213675	0	0	0.035461	0.833333	-0.134409	0.0877193	0	0	-0.217391	0	-0.0490196	0.106383	-0.340909	-0.0821596	0	0.0925926	0	0.0740741	0.0462963	0	0.0595238	0.0531915	0.757576	0	0.15873	0	0.27027	0.190058
Fig. 1d
Actograms generated with the Matlab script Folder name: 0121b stim lstim
Right graph
time													;timKO/s-tim [iso]	Median											timKO	Median						timKO/ls-tim [iso31]	Median
1		75	34.375	38.8889	27.4194	5.26316	0	0	30.9091	7.89474	0	0	0	6.57895			17.9487	40.2985	38.0952	29.3478	28.3333	85.7143	3.44828	25	100	29.3478		0	23.0769	42.4658	14.4578	0	14.4578
31		11.1111	18.75	0	11.2903	0	0	0	3.63636	0	0	26.8293	3.38983	1.69492			2.5641	85.0746	100	28.2609	100	100	20.6897	17.8571	9.52381	28.2609		1.25	0	17.8082	19.2771	7.84314	7.84314
61		2.77778	3.125	0	8.06452	7.89474	0	0	0	0	0	4.87805	0	0			5.12821	58.209	85.7143	2.17391	75	50	3.44828	16.0714	4.7619	16.0714		26.25	42.3077	24.6575	46.988	52.9412	42.3077
91		0	18.75	0	3.22581	0	0	0	0	0	0	0	0	0			7.69231	58.209	52.381	31.5217	15	0	13.7931	17.8571	23.8095	17.8571		1.25	46.1538	6.84932	38.5542	0	6.84932
121		0	3.125	0	4.83871	0	0	0	0	0	0	0	0	0			15.3846	17.9104	52.381	73.913	33.3333	39.2857	10.3448	19.6429	9.52381	19.6429		1.66667	0	15.0685	9.63855	0	1.66667
151		22.2222	0	0	32.2581	0	0	0	0	0	0	0	32.2034	0			17.9487	10.4478	14.2857	0	15	28.5714	34.4828	5.35714	66.6667	15		7.91667	0	19.1781	19.2771	0	7.91667
181		0	0	0	30.6452	0	0	0	0	0	0	0	0	0			76.9231	5.97015	61.9048	0	1.66667	35.7143	20.6897	16.0714	9.52381	16.0714		0	0	0	0	33.3333	0
211		58.3333	0	0	16.129	10.5263	0	0	0	0	10	0	0	0			12.8205	14.9254	66.6667	0	13.3333	14.2857	24.1379	14.2857	23.8095	14.2857		0	46.1538	8.21918	0	94.1176	8.21918
241		13.8889	3.125	0	0	31.5789	0	0	0	0	2	0	0	0			15.3846	100	52.381	0	45	21.4286	3.44828	14.2857	42.8571	21.4286		45.4167	0	2.73973	0	7.84314	2.73973
271		2.77778	18.75	0	0	31.5789	0	0	0	0	16	0	0	0			23.0769	70.1493	61.9048	11.9565	23.3333	25	10.3448	7.14286	28.5714	23.3333		5	0	0	0	0	0
301		100	0	0	1.6129	10.5263	0	0	0	0	16	0	3.38983	0			0	62.6866	47.619	26.087	33.3333	25	34.4828	1.78571	19.0476	26.087		0	0	1.36986	0	9.80392	0
331		0	15.625	0	1.6129	34.2105	0	0	0	0	20	4.87805	3.38983	0.806452			100	41.791	64.2857	42.3913	15	28.5714	41.3793	16.0714	33.3333	41.3793		0	0	0	0	68.6275	0
361		0	40.625	0	0	26.3158	3.7037	0	0	0	0	2.43902	23.7288	0			56.4103	10.4478	47.619	81.5217	18.3333	10.7143	20.6897	23.2143	28.5714	23.2143		15	3.84615	8.21918	0	0	3.84615
391		0	0	0	0	71.0526	3.7037	0	0	0	14	14.6341	1.69492	0			89.7436	58.209	47.619	81.5217	55	35.7143	55.1724	17.8571	9.52381	55		0	34.6154	8.21918	1.20482	0	1.20482
421		0	12.5	0	100	10.5263	7.40741	0	0	0	24	21.9512	66.1017	8.96686			20.5128	52.2388	42.8571	43.4783	46.6667	50	55.1724	8.92857	38.0952	43.4783		0	15.3846	0	2.40964	5.88235	2.40964
451		0	21.875	0	30.6452	31.5789	72.2222	4.16667	100	0	24	82.9268	20.339	22.9375			25.641	20.8955	57.1429	71.7391	28.3333	85.7143	24.1379	23.2143	28.5714	28.3333		13.3333	11.5385	20.5479	18.0723	0	13.3333
481		0	9.375	0	25.8065	47.3684	0	100	41.8182	0	28	68.2927	100	26.9032			46.1538	31.3433	69.0476	35.8696	46.6667	75	37.931	21.4286	9.52381	37.931		6.25	42.3077	15.0685	19.2771	43.1373	19.2771
511		0	59.375	0	22.5806	0	0	58.3333	47.2727	0	44	70.7317	57.6271	33.2903			48.7179	46.2687	38.0952	22.8261	28.3333	64.2857	27.5862	19.6429	19.0476	28.3333		15.8333	80.7692	36.9863	80.7229	100	80.7229
541		0	40.625	0	33.871	0	0	8.33333	9.09091	0	76	43.9024	6.77966	7.5565			28.2051	41.791	40.4762	52.1739	48.3333	46.4286	3.44828	17.8571	19.0476	40.4762		14.1667	84.6154	56.1644	40.9639	98.0392	56.1644
571		0	25	0	19.3548	7.89474	0	0	16.3636	0	100	4.87805	11.8644	6.38639			15.3846	53.7313	42.8571	92.3913	33.3333	50	68.9655	8.92857	9.52381	42.8571		100	76.9231	57.5342	44.5783	72.549	72.549
601		0	25	0	83.871	39.4737	0	0	1.81818	0	48	9.7561	5.08475	3.45146			17.9487	55.2239	42.8571	8.69565	25	35.7143	37.931	5.35714	38.0952	35.7143		10	65.3846	47.9452	40.9639	88.2353	47.9452
631		0	6.25	5.55556	19.3548	13.1579	0	0	0	0	38	0	5.08475	2.54237			0	40.2985	30.9524	53.2609	48.3333	39.2857	6.89655	8.92857	4.7619	30.9524		7.08333	88.4615	46.5753	62.6506	76.4706	62.6506
661		0	6.25	0	16.129	5.26316	0	0	0	0	8	2.43902	72.8814	1.21951			0	44.7761	47.619	57.6087	13.3333	67.8571	68.9655	0	23.8095	44.7761		15	50	34.2466	39.759	31.3725	34.2466
691		0	50	0	37.0968	15.7895	14.8148	0	0	0	40	4.87805	37.2881	9.84643			0	22.3881	45.2381	100	25	28.5714	58.6207	14.2857	0	25		34.1667	38.4615	8.21918	60.241	27.451	34.1667
721		33.3333	43.75	100	27.4194	100	96.2963	54.1667	63.6364	94.7368	60	53.6585	61.0169	60.5085			30.7692	52.2388	95.2381	43.4783	28.3333	75	51.7241	8.92857	23.8095	43.4783		33.3333	100	16.4384	100	78.4314	78.4314
751		47.2222	100	61.1111	25.8065	44.7368	100	79.1667	61.8182	100	76	39.0244	40.678	61.4646			33.3333	52.2388	69.0476	46.7391	50	50	48.2759	100	28.5714	50		9.16667	53.8462	93.1507	62.6506	86.2745	62.6506
781		63.8889	0	52.7778	12.9032	7.89474	85.1852	87.5	38.1818	63.1579	40	0	16.9492	39.0909			12.8205	35.8209	57.1429	13.0435	25	25	100	5.35714	4.7619	25		8.33333	11.5385	13.6986	37.3494	19.6078	13.6986
811		8.33333	9.375	0	3.22581	0	96.2963	41.6667	32.7273	55.2632	24	9.7561	33.8983	16.878			7.69231	28.3582	52.381	11.9565	26.6667	7.14286	82.7586	14.2857	14.2857	14.2857		4.58333	0	6.84932	22.8916	21.5686	6.84932
841		11.1111	0	0	0	0	77.7778	29.1667	29.0909	63.1579	16	0	0	5.55556			0	1.49254	52.381	0	10	46.4286	62.069	0	0	1.49254		4.58333	0	15.0685	24.0964	0	4.58333
871		0	0	0	0	28.9474	62.963	91.6667	3.63636	26.3158	4	0	16.9492	3.81818			0	7.46269	42.8571	2.17391	6.66667	10.7143	48.2759	23.2143	14.2857	10.7143		0.833333	0	0	12.0482	0	0
901		0	0	0	0	0	81.4815	41.6667	5.45455	21.0526	28	0	38.9831	2.72727			5.12821	0	38.0952	0	1.66667	0	0	0	4.7619	0		0	0	0	0	0	0
931		0	3.125	22.2222	6.45161	5.26316	75.9259	54.1667	23.6364	0	44	0	30.5085	14.3369			12.8205	0	35.7143	0	1.66667	21.4286	10.3448	7.14286	52.381	10.3448		0.416667	0	0	0	0	0
961		11.1111	31.25	75	0	31.5789	57.4074	45.8333	23.6364	0	54	0	54.2373	31.4145			0	1.49254	38.0952	0	0	3.57143	0	12.5	9.52381	1.49254		0	0	0	0	0	0
991		0	65.625	58.3333	0	0	64.8148	54.1667	29.0909	0	16	2.43902	42.3729	22.5455			25.641	4.47761	61.9048	0	0	14.2857	58.6207	16.0714	28.5714	16.0714		0	0	0	0	0	0
1021		0	25	30.5556	0	13.1579	72.2222	37.5	18.1818	0	38	21.9512	10.1695	20.0665			12.8205	0	54.7619	0	0	14.2857	62.069	7.14286	61.9048	12.8205		0	0	0	0	0	0
1051		0	6.25	11.1111	16.129	5.26316	72.2222	16.6667	3.63636	0	20	26.8293	18.6441	13.6201			30.7692	0	59.5238	0	0	3.57143	82.7586	37.5	23.8095	23.8095		0	0	0	0	0	0
1081		41.6667	18.75	30.5556	0	5.26316	85.1852	8.33333	16.3636	15.7895	12	0	28.8136	16.0766			20.5128	11.9403	50	0	15	0	24.1379	12.5	38.0952	15		1.66667	0	0	0	0	0
1111		33.3333	9.375	44.4444	22.5806	15.7895	59.2593	54.1667	23.6364	89.4737	16	2.43902	37.2881	28.4848			23.0769	1.49254	54.7619	0	8.33333	0	41.3793	1.78571	57.1429	8.33333		0	0	0	0	0	0
1141		36.1111	25	77.7778	0	44.7368	81.4815	45.8333	21.8182	50	8	7.31707	47.4576	40.424			17.9487	2.98507	45.2381	0	10	3.57143	44.8276	42.8571	0	10		0	3.84615	0	0	3.92157	0
1171		0	15.625	27.7778	11.2903	55.2632	70.3704	54.1667	20	52.6316	26	0	37.2881	26.8889			20.5128	5.97015	47.619	0	3.33333	3.57143	68.9655	10.7143	19.0476	10.7143		0	0	0	0	5.88235	0
1201		8.33333	0	16.6667	0	23.6842	59.2593	25	16.3636	86.8421	6	0	33.8983	16.5152			28.2051	32.8358	23.8095	0	1.66667	7.14286	51.7241	7.14286	0	7.14286		7.08333	0	16.4384	0	0	0
1231		11.1111	0	11.1111	0	0	68.5185	45.8333	36.3636	63.1579	16	2.43902	44.0678	13.5556			7.69231	34.3284	11.9048	3.26087	6.66667	0	48.2759	28.5714	0	7.69231		1.25	3.84615	0	0	9.80392	1.25
1261		0	18.75	11.1111	0	0	40.7407	20.8333	10.9091	57.8947	24	12.1951	30.5085	15.4726			0	11.9403	66.6667	0	6.66667	0	79.3103	21.4286	19.0476	11.9403		3.75	3.84615	0	0	0	0
1291		5.55556	18.75	13.8889	0	2.63158	50	33.3333	0	50	8	0	5.08475	6.77778			5.12821	7.46269	54.7619	0	25	3.57143	6.89655	8.92857	0	6.89655		0.416667	0	0	0	21.5686	0
1321		0	0	0	0	0	57.4074	25	10.9091	26.3158	28	12.1951	0	5.45455			0	11.9403	52.381	2.17391	48.3333	0	13.7931	37.5	0	11.9403		0	0	100	0	62.7451	0
1351		0	0	0	0	0	3.7037	29.1667	27.2727	0	10	9.7561	0	0			5.12821	16.4179	52.381	1.08696	23.3333	0	68.9655	19.6429	0	16.4179		0	0	27.3973	16.8675	1.96078	1.96078
1381		0	0	0	0	0	0	16.6667	18.1818	0	16	100	0	0			5.12821	19.403	47.619	5.43478	20	0	44.8276	51.7857	19.0476	19.403		4.58333	0	30.137	2.40964	1.96078	2.40964
1411		0	0	0	0	84.2105	0	8.33333	23.6364	42.1053	30	29.2683	0	4.16667			33.3333	2.98507	54.7619	7.6087	26.6667	0	65.5172	0	0	7.6087
[truncated: 26 more columns]

## Sheet: Fig. 2
TIM
sLNv						lLNv						5th						LNd						DN1p						DN2						DN3
	ZT0	ZT6	ZT12	ZT18			ZT0	ZT6	ZT12	ZT18			ZT0	ZT6	ZT12	ZT18			ZT0	ZT6	ZT12	ZT18			ZT0	ZT6	ZT12	ZT18			ZT0	ZT6	ZT12	ZT18			ZT0	ZT6	ZT12	ZT18
yw;ls-tim	1.74733	1.77361	4.76909	1.88922		yw;ls-tim	2.59844	2.30257	5.77178	2.09359		yw;ls-tim	4.00552	1.46159	5.83906	3.47793		yw;ls-tim	3.1204	1.03325	6.65177	3.63932		yw;ls-tim	1.97509	2.24167	5.16696	3.99056		yw;ls-tim	1.95642	2.11615	8.4115	3.26021		yw;ls-tim	2.29782	1.67973	4.32142	4.31624
yw;s-tim	2.31956	1.86046	1.57389	0.970714		yw;s-tim	1.88277	2.69178	1.87599	1.12674		yw;s-tim	2.13233	3.15014	2.39559	1.81725		yw;s-tim	2.43328	3.05877	2.37515	2.23584		yw;s-tim	1.93278	1.74628	2.65155	1.45171		yw;s-tim	2.09712	2.77546	2.22404	1.42695		yw;s-tim
sem						sem						sem						sem						sem						sem						sem
	ZT0	ZT6	ZT12	ZT18			ZT0	ZT6	ZT12	ZT18			ZT0	ZT6	ZT12	ZT18			ZT0	ZT6	ZT12	ZT18			ZT0	ZT6	ZT12	ZT18			ZT0	ZT6	ZT12	ZT18			ZT0	ZT6	ZT12	ZT18
yw;ls-tim	0.181297	0.154461	0.538173	0.188591		yw;ls-tim	0.153896	0.21563	0.304659	0.136888		yw;ls-tim	0.700739	0.122506	0.643517	0.520222		yw;ls-tim	0.144873	0.108509	0.433093	0.175187		yw;ls-tim	0.0970512	0.230055	0.226412	0.233627		yw;ls-tim	0.204037	0.312709	0.615607	0.289889		yw;ls-tim	0.103324	0.0919216	0.253113	0.238315
yw;s-tim	0.178022	0.325063	0.174512	0.0995479		yw;s-tim	0.0886104	0.171511	0.173096	0.09677		yw;s-tim	0.265861	0.431955	0.480791	0.202863		yw;s-tim	0.204331	0.180771	0.234504	0.117863		yw;s-tim	0.0966964	0.114271	0.211552	0.0904511		yw;s-tim	0.231382	0.293817	0.197046	0.110492		yw;s-tim
n of cells yw;ls-tim	27	27	31	33		n of cells yw;ls-tim	31	28	32	36		n of cells yw;ls-tim	7	6	7	9		n of cells yw;ls-tim	59	36	42	60		n of cells yw;ls-tim	62	35	49	62		n of cells yw;ls-tim	16	10	12	14		n of cells yw;ls-tim	64	28	49	56
n of cells yw;s-tim	25	33	32	32		n of cells yw;s-tim	28	36	30	33		n of cells yw;s-tim	7	9	7	7		n of cells yw;s-tim	34	47	48	53		n of cells yw;s-tim	49	51	28	56		n of cells yw;s-tim	12	16	15	16		n of cells yw;s-tim
TIM LNd s-tim	control_group	test_group	control_N	test_N	effect_size	is_paired	difference	ci_width	ci_lower_limit	ci_upper_limit	pvalue_permutation	pvalue_welch	statistic_welch	pvalue_students_t	statistic_students_t	pvalue_mann_whitney	statistic_mann_whitney
1	ZT6	ZT0	47	34	mean difference	FALSE	-0.62549	0.95	-1.15564	-0.0977801	0.0288	0.024754	2.29271	0.0254238	2.27809	0.0267347	1031			PER
2	ZT6	ZT12	47	48	mean difference	FALSE	-0.683615	0.95	-1.25078	-0.102189	0.0234	0.0233041	2.30879	0.0235489	2.30231	0.0243132	1431			yw;ls-tim													yw;s-tim
3	ZT6	ZT18	47	53	mean difference	FALSE	-0.822931	0.95	-1.2431	-0.42215	0	0.000267267	3.81338	0.000179086	3.89563	0.000329088	1766				ZT0	ZT6	ZT12	ZT18		sem	ZT0	ZT6	ZT12	ZT18				ZT0	ZT6	ZT12	ZT18		sem	ZT0	ZT6	ZT12	ZT18
																				DN1p	2.3343	1.49884	0.926444	3.47716		DN1p	0.120182	0.133359	0.112328	0.192666			DN1p	0.74983	0.137009	0.331811	0.70402		DN1p	0.126282	0.0607258	0.116027	0.123314
TIM 5th s-tim	control_group	test_group	control_N	test_N	effect_size	is_paired	difference	ci_width	ci_lower_limit	ci_upper_limit	pvalue_permutation	pvalue_welch	statistic_welch	pvalue_students_t	statistic_students_t	pvalue_mann_whitney	statistic_mann_whitney			DN2	2.37401	1.57716	1.45488	4.10827		DN2	0.209412	0.153558	0.213142	0.286515			DN2	0.834924	0.822994	0.40877	1.11132		DN2	0.124171	0.0988733	0.225884	0.133225
1	ZT6	ZT0	9	7	mean difference	FALSE	-1.01781	0.95	-1.85752	0.00356052	0.0784	0.0664435	2.00667	0.0831485	1.86588	0.0903376	48			DN3	2.57892	1.61357	0	3.96526		DN3	0.138154	0.171363	0	0.340896			DN3	1.29756	0	0.445717	1.51844		DN3	0.127545	0	0.173504	0.159669
2	ZT6	ZT12	9	7	mean difference	FALSE	-0.75456	0.95	-1.8688	0.501345	0.2532	0.263742	1.16745	0.263661	1.16455	0.244277	43
3	ZT6	ZT18	9	7	mean difference	FALSE	-1.33289	0.95	-2.16548	-0.43124	0.0214	0.0172333	2.79304	0.0235034	2.54146	0.0342578	52
TIM sLNv s-tim	control_group	test_group	control_N	test_N	effect_size	is_paired	difference	ci_width	ci_lower_limit	ci_upper_limit	pvalue_permutation	pvalue_welch	statistic_welch	pvalue_students_t	statistic_students_t	pvalue_mann_whitney	statistic_mann_whitney
1	ZT6	ZT0	33	25	mean difference	FALSE	0.459095	0.95	-0.488611	1.01471	0.2768	0.221435	-1.23873	0.261705	-1.13381	0.00367542	227
2	ZT6	ZT12	33	32	mean difference	FALSE	-0.286572	0.95	-1.18179	0.280808	0.4666	0.441057	0.776733	0.44422	0.769927	0.973831	531
3	ZT6	ZT18	33	32	mean difference	FALSE	-0.889746	0.95	-1.79823	-0.388135	0.0022	0.012663	2.61717	0.0121184	2.58331	0.00397435	748
TIM lLNv s-tim	control_group	test_group	control_N	test_N	effect_size	is_paired	difference	ci_width	ci_lower_limit	ci_upper_limit	pvalue_permutation	pvalue_welch	statistic_welch	pvalue_students_t	statistic_students_t	pvalue_mann_whitney	statistic_mann_whitney
1	ZT6	ZT0	36	28	mean difference	FALSE	-0.809006	0.95	-1.17693	-0.446092	0.0002	0.000109478	4.19069	0.000277256	3.85526	0.0008096	752
2	ZT6	ZT12	36	30	mean difference	FALSE	-0.815787	0.95	-1.27466	-0.344374	0.0014	0.00137468	3.34783	0.00147734	3.32265	0.00232219	777
3	ZT6	ZT18	36	33	mean difference	FALSE	-1.56504	0.95	-1.94787	-1.19295	0	1.09387e-10	7.94728	6.5897e-11	7.75737	5.88279e-09	1079
TIM DN2 s-tim	control_group	test_group	control_N	test_N	effect_size	is_paired	difference	ci_width	ci_lower_limit	ci_upper_limit	pvalue_permutation	pvalue_welch	statistic_welch	pvalue_students_t	statistic_students_t	pvalue_mann_whitney	statistic_mann_whitney
1	ZT6	ZT0	16	12	mean difference	FALSE	-0.678346	0.95	-1.48813	-0.0341867	0.0964	0.0813402	1.81382	0.0976304	1.7183	0.143645	128
2	ZT6	ZT12	16	15	mean difference	FALSE	-0.551424	0.95	-1.33274	0.0562136	0.1346	0.131201	1.55869	0.134966	1.53768	0.172652	155
3	ZT6	ZT18	16	16	mean difference	FALSE	-1.34851	0.95	-2.07463	-0.846341	0	0.000383534	4.29591	0.000168359	4.29591	7.00309e-05	234
TIM DN3 ls-tim	control_group	test_group	control_N	test_N	effect_size	is_paired	difference	ci_width	ci_lower_limit	ci_upper_limit	pvalue_permutation	pvalue_welch	statistic_welch	pvalue_students_t	statistic_students_t	pvalue_mann_whitney	statistic_mann_whitney
1	ZT12	ZT0	49	64	mean difference	FALSE	-2.0236	0.95	-2.58719	-1.54255	0	3.66205e-10	7.40187	9.16019e-13	8.06932	7.95417e-12	2749
2	ZT12	ZT6	49	28	mean difference	FALSE	-2.64168	0.95	-3.2124	-2.16523	0	4.67646e-14	9.80991	4.33065e-11	7.70539	1.70265e-11	1322
3	ZT12	ZT18	49	56	mean difference	FALSE	-0.00518068	0.95	-0.686025	0.678855	0.9892	0.98814	0.014902	0.988144	0.0148955	0.895242	1351
PER DN3 s-tim	control_group	test_group	control_N	test_N	effect_size	is_paired	difference	ci_width	ci_lower_limit	ci_upper_limit	pvalue_permutation	pvalue_welch	statistic_welch	pvalue_students_t	statistic_students_t	pvalue_mann_whitney	statistic_mann_whitney
1	ZT6	ZT0	15	49	mean difference	FALSE	1.29756	0.95	1.07145	1.56271	0	1.43839e-13	-10.1734	5.26748e-07	-5.59754	3.6071e-07	52.5
2	ZT6	ZT12	15	43	mean difference	FALSE	0.655175	0.95	0.370184	1.17286	0.0362	0.00144905	-3.4093	0.0501359	-2.00201	0.0183126	225
3	ZT6	ZT18	15	35	mean difference	FALSE	1.51844	0.95	1.21966	1.86076	0	4.1569e-11	-9.50993	1.28903e-07	-6.18898	3.54009e-06	52.5

## Sheet: Fig. 3
Fig. 3A: figure made using Matlab
Fig. 3B
LLTC6		;s-tim;cry02	Total		;ls-tim;cry02	Total			LL2		;s-tim;cry02	Total		;ls-tim;cry02	total
time		Median	96		Median	76			time		Median	54		Median	36
1		10.4204			21.5686				1		0			0
31		0			11.0997				31		0			0
61		0			4.57238				61		0			0
91		0			7.34501				91		2.35746			0
121		0			4.34559				121		0			0
151		0			2.79734				151		1.72414			0
181		0			1.62871				181		0			0
211		0			1.0643				211		2.81746			2.31747
241		0.684932			0				241		1.85185			4.05405
271		0			10.9327				271		3.44828			9.77937
301		3.41905			12.5				301		8.71212			25
331		7.90625			22.6938				331		14.8352			25.969
361		9.6464			35.1299				361		11.9318			36.4478
391		15.301			55.5				391		13.961			23.9824
421		22.9708			46.1648				421		13.3482			25
451		24.8663			41.9288				451		31.0606			31.7185
481		22.4014			43.1601				481		24.6212			29.7638
511		27.5343			43.5731				511		40.7785			22.1676
541		23.5385			52.3389				541		41.523			22.5
571		27.0979			50				571		32.129			18.2692
601		28.0185			48.9186				601		29.9663			20.7143
631		33.3333			53.1494				631		34.4086			15.1515
661		38.4615			53.8352				661		45.2991			22.0608
691		39.8893			57.4009				691		46.0606			24.0741
721		93.4874			62.8005				721		36.6029			26.4873
751		31.4646			33.2244				751		42.8333			18.3774
781		18.1985			11.1429				781		45.4973			25.5735
811		0			0				811		47.0769			18.4595
841		0			0				841		46.6063			25
871		0			0				871		45.4973			18.5606
901		0			0				901		30			17.6466
931		0			0				931		31.3067			15.3333
961		0			0				961		32.6667			27.2166
991		0			0				991		27.0979			8.63095
1021		0			0				1021		20.6061			3.7013
1051		0			0				1051		10.945			10.6618
1081		0			0				1081		9.52621			6.34224
1111		0			0				1111		13.961			0
1141		0			0				1141		10.9127			0.609756
1171		0			0				1171		3.6129			0
1201		0			0				1201		4.08333			3.7037
1231		0			0				1231		0			1.66459
1261		0			0				1261		0			6.51261
1291		0			0				1291		3.92308			0
1321		0			0				1321		4.08333			5.38127
1351		0			0				1351		1.6129			1.80382
1381		0			0				1381		0			6.68706
1411		0			0				1411		0			6.07692
Fig. 3C
PER	ZT0	ZT6	ZT12	ZT18		PER sem	ZT0	ZT6	ZT12	ZT18		TIM	ZT0	ZT6	ZT12	ZT18		TIM sem	ZT0	ZT6	ZT12	ZT18
sLNv	1.66865	0.835446	0.880719	2.05599		sLNv	0.161265	0.0969225	0.0989062	0.208508		sLNv	0.60366	0.983548	2.91126	4.08253		sLNv	0.0665408	0.0751358	0.308023	0.215517
lLNv	2.24581	0.80551	1.31485	2.67673		lLNv	0.147171	0.0666397	0.130671	0.54465		lLNv	1.44527	0.834646	1.89117	2.48304		lLNv	0.0832069	0.0773976	0.186345	0.339619
n sLNv	35	28	23	12
n lLNv	28	26	23	9
PER	ZT0	ZT6	ZT12	ZT18		PER sem	ZT0	ZT6	ZT12	ZT18			TIM	ZT0	ZT6	ZT12	ZT18		TIM sem	ZT0	ZT6	ZT12	ZT18
all LNd	3.85531	1.82126	2.14526	5.0831		all LNd	0.361876	0.212123	0.199092	0.806808			all LNd	1.79204	0.77275	2.81304	3.24076		all LNd	0.186426	0.0852044	0.286096	0.316377
lLNd	5.52316	2.73748	1.16035	2.42671		lLNd	0.537956	0.278336	0.160939	0.788017			lLNd	2.74424	0.384979	1.57246	3.76133		lLNd	0.247579	0.0566165	0.267344	0.39571
sLNd	2.18746	0.856805	3.07546	7.73949		sLNd	0.174687	0.0902017	0.162277	0.61759			sLNd	0.839851	1.18093	3.98471	2.72018		sLNd	0.103214	0.099237	0.297525	0.448403
5th	7.77821	2.73712	0.419713	3.67914		5th	1.4142	0.516388	0.173929	0.864251			5th	4.36542	0.580969	0.588187	3.65296		5th	0.794597	0.0574228	0.222046	0.429828
n lLNd	27	20	17	9
n sLNd	27	19	18	9
n 5th	9	6	6	2
DN2	ZT0	ZT6	ZT12	ZT18		DN2 sem	ZT0	ZT6	ZT12	ZT18		DN1p	ZT0	ZT6	ZT12	ZT18		DN1p sem	ZT0	ZT6	ZT12	ZT18		DN3	ZT0	ZT6	ZT12	ZT18		DN3 sem	ZT0	ZT6	ZT12	ZT18
PER	0.993832	0.766598	2.39231	1.85765		PER	0.148948	0.115745	0.373338	0.367018		PER	1.19433	0.559214	2.39966	2.06096		PER	0.0909784	0.0843329	0.262338	0.242431		PER	0.67555	0.401704	1.0895	1.46883		PER	0.102061	0.0798074	0.110597	0.209509
TIM	0.503324	0.893146	1.77389	0.571806		TIM	0.0992061	0.148564	0.192552	0.0865462		TIM	0.655787	0.585172	2.54415	0.931741		TIM	0.0700341	0.0947019	0.260552	0.0861004		TIM	0.317319	0.620591	1.24528	0.954567		TIM	0.0575388	0.107131	0.124962	0.0850984
n DN2	14	10	12	5								n DN1p	46	33	42	23								n DN3	28	27	30	13
TIM ZT0	control_group	test_group	control_N	test_N	effect_size	is_paired	difference	ci_width	ci_lower_limit	ci_upper_limit	pvalue_permutation	pvalue_welch	statistic_welch	pvalue_students_t	statistic_students_t	pvalue_mann_whitney	statistic_mann_whitney
1	sLNd	lLNd	27	27	mean difference	FALSE	1.90439	0.95	1.40745	2.45961	0	2.94669e-08	-7.09978	3.43045e-09	-7.09978	1.88222e-08	39
2	sLNd	5th	27	9	mean difference	FALSE	3.52557	0.95	2.31292	5.2471	0	0.0021096	-4.39996	1.66133e-08	-7.34067	2.2568e-05	5
PER ZT0	control_group	test_group	control_N	test_N	effect_size	is_paired	difference	ci_width	ci_lower_limit	ci_upper_limit	pvalue_permutation	pvalue_welch	statistic_welch	pvalue_students_t	statistic_students_t	pvalue_mann_whitney	statistic_mann_whitney
1	sLNd	lLNd	27	27	mean difference	FALSE	3.33569	0.95	2.38155	4.62896	0	1.56225e-06	-5.89754	2.79337e-07	-5.89754	7.43648e-08	53
2	sLNd	5th	27	9	mean difference	FALSE	5.59074	0.95	3.37416	8.9542	0	0.00414364	-3.92347	1.51226e-07	-6.58517	6.83065e-05	12
TIM ZT12	control_group	test_group	control_N	test_N	effect_size	is_paired	difference	ci_width	ci_lower_limit	ci_upper_limit	pvalue_permutation	pvalue_welch	statistic_welch	pvalue_students_t	statistic_students_t	pvalue_mann_whitney	statistic_mann_whitney
1	sLNd	lLNd	18	17	mean difference	FALSE	-2.41225	0.95	-3.17325	-1.67799	0	9.01308e-07	6.03074	9.45382e-07	6.00688	2.57496e-05	281
2	sLNd	5th	18	6	mean difference	FALSE	-3.39652	0.95	-4.05651	-2.67787	0	1.34772e-08	9.14891	2.30878e-06	6.32299	0.000361551	108
PER ZT18	control_group	test_group	control_N	test_N	effect_size	is_paired	difference	ci_width	ci_lower_limit	ci_upper_limit	pvalue_permutation	pvalue_welch	statistic_welch	pvalue_students_t	statistic_students_t	pvalue_mann_whitney	statistic_mann_whitney
1	sLNd	lLNd	9	9	mean difference	FALSE	-5.31279	0.95	-6.7987	-2.96023	0	8.53566e-05	5.30645	7.09237e-05	5.30645	0.00356863	74
2	sLNd	5th	9	3	mean difference	FALSE	-4.06035	0.95	-6.15715	-2.55801	0.0052	0.0164921	3.82246	0.00668392	3.40771	0.01623	27
PER sLNv	control_group	test_group	control_N	test_N	effect_size	is_paired	difference	ci_width	ci_lower_limit	ci_upper_limit	pvalue_permutation	pvalue_welch	statistic_welch	pvalue_students_t	statistic_students_t	pvalue_mann_whitney	statistic_mann_whitney
1	ZT6	ZT0	28	35	mean difference	FALSE	0.833204	0.95	0.483984	1.21209	0	4.65326e-05	-4.42841	0.000100977	-4.16088	1.44863e-05	176
2	ZT6	ZT12	28	23	mean difference	FALSE	0.0452724	0.95	-0.219543	0.304324	0.7512	0.745137	-0.326926	0.747025	-0.324388	0.798297	308
3	ZT6	ZT18	28	12	mean difference	FALSE	1.22054	0.95	0.86838	1.79399	0	7.121e-05	-5.30825	4.34636e-07	-6.08544	3.34414e-06	10
PER lLNv	control_group	test_group	control_N	test_N	effect_size	is_paired	difference	ci_width	ci_lower_limit	ci_upper_limit	pvalue_permutation	pvalue_welch	statistic_welch	pvalue_students_t	statistic_students_t	pvalue_mann_whitney	statistic_mann_whitney
1	ZT6	ZT0	26	28	mean difference	FALSE	1.4403	0.95	1.14262	1.79035	0	8.44059e-11	-8.91524	1.05362e-11	-8.68932	1.78924e-09	16
2	ZT6	ZT12	26	23	mean difference	FALSE	0.509338	0.95	0.239553	0.804452	0.0002	0.00146249	-3.47239	0.000779961	-3.59302	0.00256954	148
3	ZT6	ZT18	26	9	mean difference	FALSE	1.87122	0.95	1.03827	3.08706	0.0002	0.00882144	-3.41021	2.74897e-06	-5.64477	0.000109456	14

## Sheet: Fig. 4
Fig. 4A generated with a Matlab script
Fig. 4B
LLTC6											LL2
		norpAP4;s-tim;cry02	total		,GMR-hid,stim;cry01	Total		;s-tim;cry02	Total				norpAP4;s-tim;cry02	total		,GMR-hid,stim;cry01	Total		;s-tim;cry02	Total
time		Median	49		Median	32		Median	56		time		Median	40		Median	30		Median	45
1		8.77193			8.57318			9.30736			1		2.4093			29.3561			0
31		0			7.74698			0			31		0			31.9328			0
61		0			15.7143			0			61		0			35.1471			0
91		0			13.7116			0			91		0.657895			30.795			0
121		2.85714			19.375			0			121		0			38.3948			0
151		0			13.1716			0			151		5.01152			33.6478			0
181		5.31915			16.2632			0			181		14.5			55.9829			0
211		4.87805			30.2012			0			211		16.2338			58.4967			0
241		8.88889			40.2174			0			241		16.0256			51.7857			0
271		25			40.7317			0			271		28.2197			48.8588			0
301		18.4211			36.2814			0			301		36.039			42.2222			8
331		28.7879			29.9233			0			331		28.5948			36.5479			14.2857
361		24.4681			18.6957			2.62626			361		29.2857			27.6688			7.14286
391		27.7778			24.2642			15.301			391		27.3636			17.2287			12
421		25			21.424			31.7308			421		15.0997			26.2808			12.9032
451		17.8571			12.7682			37.4935			451		13.8095			10.5894			31.8182
481		10			11.1028			43.4169			481		7.99106			16.5158			26.3158
511		11.1111			13.4309			39.8724			511		7.93701			13.5619			40.7407
541		8			22.6136			40.0799			541		3.92857			7.77778			41.6667
571		0			5.10336			41.1036			571		5.2381			9.52676			33.3333
601		0			10.717			42.8788			601		0.787402			9.08809			30.5556
631		0			4.90547			52.2518			631		0			2.8629			35.4839
661		0			13.0682			52.5287			661		0			12.6603			48
691		0			0			48.4236			691		0			12.9545			47.9167
721		9.09091			2.92111			83.5271			721		0			10.3695			36.3636
751		20			0			31.4646			751		0			4.81618			44
781		1.88679			0			11.5786			781		0			12.7016			45.8333
811		0			0			0			811		0			6.33013			48.4848
841		0			0			0			841		0			4.49297			50
871		0			0			0			871		0			10.822			47.3684
901		0			0			0			901		5.04202			20.2564			34.6154
931		0			0			0			931		2.12418			18.6932			32.2581
961		0			0			0			961		7.41758			19.0493			33.3333
991		0			0			0			991		7.94737			24.5968			30.5556
1021		0			0			0			1021		8.51518			29.3611			23.5294
1051		0			0			0			1051		13.4053			31.1237			11.3636
1081		0			0			0			1081		13.0682			34.8842			9.67742
1111		0			0			0			1111		19.2928			31.6463			13.1579
1141		0			0			0			1141		16.4662			28.3764			6.45161
1171		0			0			0			1171		7.55385			17.1554			3.125
1201		0			0			0			1201		7.69231			21.8254			4
1231		0			0			0			1231		7.41758			13.8782			0
1261		0			0			0			1261		4.59831			14.5673			0
1291		0			0			0			1291		2.81746			11.3782			3.84615
1321		0			0			0			1321		4.98366			22.0482			0
1351		0			0			0			1351		2.21597			20.7108			0
1381		0			0			0			1381		6.54545			17.5183			0
1411		0			0			0			1411		3.57143			23.223			0
Fig. 4C
sLNv	ZT0	ZT6	ZT12	ZT18		sLNv sem	ZT0	ZT6	ZT12	ZT18			lLNv	ZT0	ZT6	ZT12	ZT18		lLNv sem	ZT0	ZT6	ZT12	ZT18
PER	6.97719	2.90215	1.75091	6.2791		PER	0.711868	0.288057	0.223391	0.660638			PER	2.23894	1.59727	1.77547	4.29631		PER	0.329071	0.146545	0.154473	0.391319
TIM	5.20669	0.493229	4.35724	11.1796		TIM	0.489265	0.0602113	0.452984	1.02336			TIM	2.63183	1.59982	2.41657	4.52104		TIM	0.259158	0.120415	0.144035	0.314873
n sLNv	12	21	28	26									n lLNv	12	21	19	29
All LNd	ZT0	ZT6	ZT12	ZT18		All LNd	ZT0	ZT6	ZT12	ZT18			sLNd	ZT0	ZT6	ZT12	ZT18		sLNd sem	ZT0	ZT6	ZT12	ZT18			lLNd	ZT0	ZT6	ZT12	ZT18		lLNd sem	ZT0	ZT6	ZT12	ZT18			5th	ZT0	ZT6	ZT12	ZT18		5th sem	ZT0	ZT6	ZT12	ZT18
PER	4.56163	3.8409	4.02667	10.18		PER	0.667288	0.524741	0.418074	1.28138			PER	2.84953	0.989119	4.9806	15.7438		PER	0.346323	0.0770918	0.545902	1.76784			PER	6.27373	6.53425	2.92598	4.61613		PER	1.01963	0.432443	0.507358	0.714866			PER	10.2063	7.13019	2.92509	8.55093		PER	4.02242	0.988203	0.867829	1.1886
TIM	3.62096	1.18051	5.41432	9.23806		TIM	0.593587	0.138707	0.427376	0.613344			TIM	1.35476	1.91615	6.31072	10.012		TIM	0.143177	0.121002	0.437908	1.00956			TIM	5.88715	0.485738	4.38001	8.46416		TIM	0.439384	0.0578501	0.67867	0.680646			TIM	6.91212	1.16321	4.45461	10.8564		TIM	1.38042	0.143262	0.517147	1.57543
													n sLNd	9	18	15	21									n lLNd	9	18	13	21									n 5th	3	5	5	7
DN2	ZT0	ZT6	ZT12	ZT18		DN2 sem	ZT0	ZT6	ZT12	ZT18			DN1	ZT0	ZT6	ZT12	ZT18		DN1 sem	ZT0	ZT6	ZT12	ZT18			DN3	ZT0	ZT6	ZT12	ZT18		DN3 sem	ZT0	ZT6	ZT12	ZT18
PER	1.13023	1.44324	4.43311	5.11892		PER	0.0569544	0.223132	0.363828	0.479538			PER	5.32828	0.937051	3.1454	5.42639		PER	0.406236	0.101793	0.314444	0.413073			PER	2.50404	0.862957	1.9234	3.96298		PER	0.504052	0.096239	0.172292	0.363602
TIM	1.98886	3.12576	5.19344	2.23204		TIM	0.0920383	0.360864	0.400919	0.183424			TIM	2.91411	1.66568	4.00329	3.19877		TIM	0.439976	0.124844	0.312127	0.258145			TIM	2.60033	1.11261	3.18286	3.47541		TIM	0.540635	0.0995716	0.183222	0.237132
n DN2	4	12	12	14									n DN1p	14	34	39	50									n DN3	7	37	43	42
TIM ZT0	control_group	test_group	control_N	test_N	effect_size	is_paired	difference	ci_width	ci_lower_limit	ci_upper_limit	pvalue_permutation	pvalue_welch	statistic_welch	pvalue_students_t	statistic_students_t	pvalue_mann_whitney	statistic_mann_whitney				TIM ZT12	control_group	test_group	control_N	test_N	effect_size	is_paired	difference	ci_width	ci_lower_limit	ci_upper_limit	pvalue_permutation	pvalue_welch	statistic_welch	pvalue_students_t	statistic_students_t	pvalue_mann_whitney	statistic_mann_whitney
1	sLNd	lLNd	9	9	mean difference	FALSE	4.53239	0.95	3.6502	5.36115	0	2.43585e-06	-9.80774	3.59626e-08	-9.80774	0.000412295	0				1	sLNd	lLNd	15	13	mean difference	FALSE	-1.93071	0.95	-3.25814	-0.109037	0.02	0.0262982	2.39043	0.0211607	2.45356	0.0112899	153
2	sLNd	5th	9	3	mean difference	FALSE	5.55735	0.95	3.91178	8.36936	0	0.0550864	-4.00436	2.49172e-05	-7.33681	0.01623	0				2	sLNd	5th	15	6	mean difference	FALSE	-1.52777	0.95	-2.89212	-0.359084	0.0712	0.0472404	2.21005	0.0632957	1.97241	0.0797409	68
PER ZT0	control_group	test_group	control_N	test_N	effect_size	is_paired	difference	ci_width	ci_lower_limit	ci_upper_limit	pvalue_permutation	pvalue_welch	statistic_welch	pvalue_students_t	statistic_students_t	pvalue_mann_whitney	statistic_mann_whitney				PER ZT18	control_group	test_group	control_N	test_N	effect_size	is_paired	difference	ci_width	ci_lower_limit	ci_upper_limit	pvalue_permutation	pvalue_welch	statistic_welch	pvalue_students_t	statistic_students_t	pvalue_mann_whitney	statistic_mann_whitney
1	sLNd	lLNd	9	9	mean difference	FALSE	3.4242	0.95	1.96235	6.28117	0.0008	0.0100398	-3.17985	0.00581887	-3.17985	0.00147846	4				1	sLNd	lLNd	21	21	mean difference	FALSE	-11.1277	0.95	-15.2259	-7.8247	0	3.571e-06	5.83548	8.0507e-07	5.83548	1.54948e-06	412
2	sLNd	5th	9	3	mean difference	FALSE	7.35678	0.95	2.47492	15.3131	0.0034	0.208154	-1.8222	0.00683982	-3.39399	0.0265003	1				2	sLNd	5th	21	7	mean difference	FALSE	-7.19288	0.95	-11.0136	-3.01611	0.0254	0.00239576	3.37653	0.0318125	2.26883	0.0169629	119
lLNv TIM	control_group	test_group	control_N	test_N	effect_size	is_paired	difference	ci_width	ci_lower_limit	ci_upper_limit	pvalue_permutation	pvalue_welch	statistic_welch	pvalue_students_t	statistic_students_t	pvalue_mann_whitney	statistic_mann_whitney
1	ZT18	ZT0	29	12	mean difference	FALSE	-1.88921	0.95	-2.66679	-1.09992	0.0008	4.51129e-05	4.63258	0.000799422	3.63589	0.000498819	296
2	ZT18	ZT6	29	21	mean difference	FALSE	-2.92122	0.95	-3.6325	-2.33947	0	2.63365e-10	8.66541	9.20994e-10	7.59032	1.89155e-08	591
3	ZT18	ZT12	29	19	mean difference	FALSE	-2.10447	0.95	-2.81879	-1.4726	0	4.30771e-07	6.07785	5.01176e-06	5.16681	7.84264e-06	488
lLNv PER	control_group	test_group	control_N	test_N	effect_size	is_paired	difference	ci_width	ci_lower_limit	ci_upper_limit	pvalue_permutation	pvalue_welch	statistic_welch	pvalue_students_t	statistic_students_t	pvalue_mann_whitney	statistic_mann_whitney
1	ZT18	ZT0	29	12	mean difference	FALSE	-2.05737	0.95	-3.05334	-1.07677	0.003	0.000282126	4.02388	0.0028915	3.17911	0.000760524	292
2	ZT18	ZT6	29	21	mean difference	FALSE	-2.69905	0.95	-3.60978	-1.98404	0	1.82457e-07	6.45923	8.51245e-07	5.65118	1.53615e-07	572
3	ZT18	ZT12	29	19	mean difference	FALSE	-2.52084	0.95	-3.44289	-1.79312	0	7.09109e-07	5.99194	7.88659e-06	5.0323	8.08748e-07	510

## Sheet: Fig. 5
Fig. 5A generated with Matlab script
Fig. 5 B
		clk856,stim>ls-tim,timKO	Total		clk856-G4,stim/timKO	Total		UAS-ls-tim,timKO;s-tim	Total
time		Median	20		Median	17		Median	9
1		24.5367			28.5714			15.3846
31		27.7519			10			0
61		6.16667			0			0
91		0.806452			6.66667			0
121		0			0			0
151		0			0			0
181		0			0			0
211		15.2778			17.0732			0
241		9.57602			32.5			0
271		6.41935			21.9512			0
301		9.00538			28.5714			17.2414
331		0			62.5			20
361		0			36.6667			41.9355
391		16.0841			55.814			29.0909
421		38.1048			57.1429			30.9091
451		45.5357			17.1053			10.9091
481		55.6973			41.0714			6.89655
511		54.6098			21.9178			1.52672
541		61.2007			10.274			0
571		66.2745			39.4737			0
601		77.7439			28.5714			6.89655
631		72.6351			21.5686			6.45161
661		73.916			30			9.09091
691		60.6821			41.3793			6.06061
721		38.6752			28.9474			72.4138
751		29.2735			26.5306			50.9091
781		29.932			20.9302			19.2308
811		23.786			2.5641			0
841		6.92254			0			0
871		12.148			0			0
901		3.77071			0			12.9032
931		0			0			0
961		0			0			0
991		0			10.5263			5.94059
1021		0			17			21.2121
1051		0			18.4211			27.5862
1081		0			17.1053			30.7692
1111		0			15			27.5862
1141		0			21			48.4848
1171		0			16.0714			12.8713
1201		0			23.0769			39.4737
1231		0			12.5			17.2414
1261		0			13.8211			10.8911
1291		0			16.25			13.1579
1321		0			11.6279			0
1351		0			16.3265			8.91089
1381		0			10.3448			1.9802
1411		0			5.88235			3.9604

## Sheet: Fig. 6
Fig. 6A
time		Average light	Average temperature
1		0.694352	65.0729
31		1.3193	66.6005
61		2.58618	68.1367
91		4.33162	69.7506
121		6.76323	71.3731
151		10.7248	73.1251
181		16.3069	74.7993
211		24.5219	76.4736
241		36.4751	78.3982
271		53.5079	80.2106
301		76.4214	82.4372
331		98.222	84.4912
361		98.5886	86.2518
391		98.1712	87.4428
421		98.2912	88.6769
451		98.4234	89.9284
481		98.6089	91.1711
511		98.735	92.4916
541		98.735	93.6912
571		99.0592	94.8736
601		99.423	96.0904
631		99.6851	97.3505
661		99.7988	98.5933
691		100	99.8964
721		99.8	100
751		99.5412	98.8263
781		99.3093	97.4972
811		98.9162	96.2544
841		98.735	94.9858
871		98.5298	93.8206
901		98.247	92.5692
931		97.7754	91.2402
961		97.359	90.0319
991		97.2729	88.7719
1021		96.8	87.4687
1051		96.2506	86.3467
1081		76.5367	85.0522
1111		42.4611	83.2743
1141		21.5884	81.531
1171		10.4928	80.0725
1201		4.78661	78.847
1231		1.87185	77.5093
1261		0.618595	76.2924
1291		0.463717	74.7562
1321		0.463717	72.59
1351		0.463717	70.3029
1381		0.463717	68.0849
1411		0.463717	65.8842
Fig. 6B generated with Matlab script
Folder name: 0403 Oulu Act bis
Fig. 6C
		CS	Total		;s-tim;cry02	Total		s-tim [Hu]	total		timKO	Total
time		Median	38		Median	41		Median	39		Median	33
1		0			0			0			0
31		0			0			0			0
61		0			0			0			0
91		0			0			0			0
121		0			0			0			0
151		0			0			0			0
181		0			0			0			0
211		0			0			0			0
241		0			0			0			0
271		0			0			0			0
301		0			0			0			0
331		0			0			0			0
361		0			0			0			0
391		0			0			2.5641			0
421		0			0			6.66667			0
451		0			0			4			0
481		0			0			3.22581			0
511		0			0			6.06061			2.27273
541		0			4.91803			10.8108			6.38298
571		0			4.34783			7.40741			8.23529
601		0			2.63158			2.77778			6.25
631		0			8.33333			14.2857			16.092
661		0			17.0732			14.4737			16.8831
691		0			17.3913			14.2857			6.49351
721		0			18.6047			16.129			24.4444
751		6.0181			34.7826			18.9189			21.0526
781		9.62358			48.8372			17.2414			20
811		24.5207			41.8605			13.3333			21.7391
841		27.0649			45.4545			19.3548			23.0769
871		34.7172			38.4615			38.4615			21.0526
901		29.5098			37.2093			22.0339			11.4943
931		33.3215			29.1667			43.3333			13.9535
961		40.8912			9.52381			37.3134			16.0377
991		27.5797			6.55738			25			10.3896
1021		29.2588			8.69565			28.5714			22.5806
1051		12.4612			0			26.6667			10.5263
1081		6.74242			0			35.1351			13.6364
1111		17.5883			0			50			39.7849
1141		13.2698			0			53.3333			26.4368
1171		2.8665			0			59.4595			27.2727
1201		0			0			44.2308			11.4286
1231		0			0			48.3871			0
1261		0			0			16.6667			0
1291		0			0			0			0
1321		0			0			0			0
1351		0			0			0			0
1381		0			0			0			0
1411		0			0			0			0

## Sheet: Supp. 1
generated with Matlab script

## Sheet: Supp. 2
Sup. 2A generated with Matlab script
Sup. 2B
		CS			ls-tim [Hu]	Total		s-tim [Hu]	Total		s-tim [Tanzania]	Total				yw;ls-tim	Total		yw;s-tim	total		iso31	Total		iso s-tim	Total
time		Median	total		Median	43		Median	63		Median	19		time		Median	50		Median	52		Median	74		Median	65
1		14.2857	51		35.1852			56.4103			59.596			1		37.4648			30.0574			13.0682			25.7143
31		1.5625			58.1818			35.0877			6.52174			31		6.78733			13.9068			5.3713			3.7037
61		0			64.8649			22.1374			5.88235			61		8.31626			9.25532			5.28645			0
91		0			37.6238			10.5263			11.7647			91		7.42424			8.78676			0			0
121		0			24.0506			15.1899			8.33333			121		9.49187			8.81944			1.57233			3.07692
151		0			19.802			15.9091			5.12821			151		9.42308			15.6633			2.45852			0
181		0			10.2041			16.2791			0			181		0			6.20241			3.68112			0
211		0			20.4545			21.2121			3.50877			211		3.35203			9.31389			2.84014			0
241		0			16.9492			18.0328			2.0202			241		0.806452			13.3929			0			0
271		0			16			22.5			6.52174			271		0			12.7181			0			0
301		0			17.4419			31.6667			8.88889			301		0			7.89201			3.47971			0
331		0			32.6733			27.5362			10.2564			331		2.60135			11.5278			4.09699			0
361		0			37.2881			23.0769			15.5556			361		3.76068			17.3286			4.02576			0
391		0			50.5155			25			19.6078			391		0.806452			13.7081			6.14764			3.125
421		0			58.6207			26.5625			23.913			421		4.52991			8.41529			9.15033			0
451		0			57.6642			25.8065			21.2121			451		5.88462			17.8571			26.4271			1.05263
481		8.62069			59.2105			31.0345			19.6721			481		9.20497			0			41.9086			2.63158
511		26.087			58.5859			25.9542			20.7317			511		5.31987			1.18056			50.5208			6.38298
541		38.0952			57.1429			23.2558			20			541		22.6803			4.63493			54.3993			2.10526
571		42.8571			59.0164			21.6216			9.83607			571		12.5758			2.13152			54.1161			0
601		34.7826			51.4706			29.0909			11.1111			601		19.4978			4.73753			59.5726			2.5641
631		37.931			55.8824			24.5902			10			631		7.03125			7.81441			53.5088			2.77778
661		40.9091			44.5255			23.4375			13.0435			661		5.91371			0			44.9755			4.25532
691		34.2105			43.662			19.2308			13.7255			691		1.74985			0			38.6217			4.22535
721		43.4783			25.3731			65.1163			8.69565			721		1.56863			0			57.4074			80.3279
751		26.1905			32			51.9231			2.35294			751		0			0			37.089			21.2121
781		13.3333			10			35.443			6			781		0			0			20.2679			2.85714
811		0			6.77966			21.4286			0			811		0			0			16.7152			0
841		0			0			12.9412			0			841		0			0			0.984063			0
871		0			0			5.88235			0			871		0			0			0			0
901		0			0			3.50877			0			901		0			0			0			0
931		0			0			0			0			931		0			0			0			0
961		0			0			1.92308			0			961		0			0			0			0
991		0			0			0			0			991		0			0			0			0
1021		0			0			0			0			1021		0			0			0			0
1051		0			0			5.40541			0			1051		0			0			0			0
1081		0			0			5.49451			0			1081		0			0			0			0
1111		0			0			7.27273			5.6338			1111		0			0			0			0
1141		0			0			9.80392			2.5			1141		0			0			0			0
1171		0			0			6.66667			5.88235			1171		0			0			0			0
1201		0			0			0			0			1201		0			0			0			0
1231		0			0			1.96078			7.5			1231		0			0			0			0
1261		0			0			6.77966			5.88235			1261		0			0			0			0
1291		0			0			3.92157			0			1291		0			0			0			0
1321		0			0			7.63359			0			1321		0			0			0			0
1351		0			0			0			0			1351		0			0			0			0
1381		0			0			1.42857			3.0303			1381		0			0			0			0
1411		0			0			1.88679			0			1411		0			0			0			0
Sup. 2C
Right graph
sme flies as sup. 2B apart from timKO
		timKO	Total
time		Median	36
1		18.4906
31		22.4351
61		8.47604
91		11.131
121		8.34515
151		12.5133
181		14.3842
211		21.2032
241		19.2535
271		41.1067
301		38.0639
331		50.4237
361		51
391		47.6842
421		52.0714
451		36.6848
481		32.5834
511		35.6211
541		22.476
571		12.3152
601		17.5524
631		21.9165
661		24.2137
691		23.8883
721		38.5986
751		26.1201
781		11.3124
811		0
841		0
871		0
901		0
931		0
961		0
991		0
1021		0
1051		1.51811
1081		0
1111		0
1141		0
1171		2.47059
1201		0
1231		1.47059
1261		4.53766
1291		0
1321		4.63122
1351		0.531915
1381		0
1411		1.81301

## Sheet: Supp. 3
Representative pictures from quantification done in Fig. 2

## Sheet: Supp. 4
Sup. 4A
LLTC6
241		76.4706	0	16.4557	0	27.8689	2.08333	15.2542	48.5714	0	0	25.8065	0	0	26.4706	0	0	26.8293	0	72.2222	100	0	0	0	0	0	0	0	0	3.125	0	0	0	4.83871	0	27.7108	0	13.1579	10	79.0698	9.61538	21.4286	66.6667	19.1489	30.9859	0	31.3433	9.09091	0
541		63.7255	52.439	67.0886	92.4528	60.6557	62.5	62.7119	100	17.8082	100	24.1935	58.0645	37.037	35.2941	32.5581	51.4706	53.6585	52.2388	66.6667	17.6471	94.4444	0	85.7143	11.3924	0	11.4754	0	100	56.25	0	77.2727	41.4286	24.1935	87.5	0	50	44.7368	52	60.4651	96.1538	35.7143	82.0513	34.0426	39.4366	79.7753	55.2239	5.19481	52.8302
dy/dt		-0.0424837	0.174797	0.168776	0.308176	0.10929	0.201389	0.158192	0.171429	0.0593607	0.333333	-0.00537634	0.193548	0.123457	0.0294118	0.108527	0.171569	0.0894309	0.174129	-0.0185185	-0.27451	0.314815	0	0.285714	0.0379747	0	0.0382514	0	0.333333	0.177083	0	0.257576	0.138095	0.0645161	0.291667	-0.0923695	0.166667	0.105263	0.14	-0.0620155	0.288462	0.047619	0.0512821	0.0496454	0.028169	0.265918	0.079602	-0.012987	0.176101
271		7.8125	12.1212	0	25	0	54.2373	8.06452	41.3043	0	0	0	2.73973	0	4.65116	35	6.89655	3.84615	6.55738	8.51064	13.3333	63.6364	0	0	0	9.52381	0	54.5455	0	2.5641	0	0	0	16.2791	100	0	6.97674	8	0	3.125	0	13.3333	0	0	26.9231	5.88235	0	0	0
691		40.625	56.0606	38.4615	46.5909	28.9157	18.6441	27.4194	60.8696	28	56.8966	4.7619	16.4384	41.0256	41.8605	20	37.931	40.3846	21.3115	2.12766	22.2222	39.3939	81.0811	57.5758	79.5455	71.4286	33.3333	63.6364	38.2353	71.7949	41.8605	32.3529	13.6986	6.97674	62.8571	35.1351	60.4651	56	28.0702	37.5	26.5823	0	0	67.3077	38.4615	70.5882	66.6667	48.2759	80
dy/dt		0.078125	0.104618	0.0915751	0.0514069	0.0688468	-0.0847458	0.0460829	0.0465839	0.0666667	0.135468	0.0113379	0.0326158	0.0976801	0.0885936	-0.0357143	0.0738916	0.0869963	0.0351288	-0.0151976	0.021164	-0.0577201	0.19305	0.137085	0.189394	0.147392	0.0793651	0.021645	0.0910364	0.164835	0.0996678	0.0770308	0.0326158	-0.0221484	-0.0884354	0.0836551	0.127353	0.114286	0.0668338	0.0818452	0.0632911	-0.031746	0	0.160256	0.0274725	0.154062	0.15873	0.114943	0.190476
LL2
																																					;ls-tim;cry02
181		38.8889	0	0	0	5.26316	0	0	79.0123	2.85714	0	61.7647	0	0	0	0	0	0	4.87805	33.3333	50	0	0	15	0	0	0	34	0	33.6634	82.5	75	34.0909	0	3.84615	2.7027	0
361		44.4444	81.0811	38.6364	14.9254	7.01754	67.9245	0	0	0	0	100	0	0	8.92857	4.54545	42.8571	0	84.1463	47.2222	47.619	0	34.2593	45	15	0	0	2	76.9231	42.5743	92.5	56.8182	97.7273	57.9545	46.1538	16.2162	48.8095
dy/dt		0.0308642	0.45045	0.214646	0.0829187	0.00974659	0.377358	0	-0.438957	-0.015873	0	0.212418	0	0	0.0496032	0.0252525	0.238095	0	0.440379	0.0771605	-0.0132275	0	0.190329	0.166667	0.0833333	0	0	-0.177778	0.42735	0.049505	0.0555556	-0.10101	0.353535	0.32197	0.235043	0.0750751	0.271164
181		32	0	0	2.77778	0	0	14.2857	0	0	0	20	0	53.8462	60.6061	74.0741	50	7.14286	55	0	0	0	47.0588	0	61.3636	28.5714	0	0	21.4286	20	24.1379	35.4839	61.1111	0	0	9.09091	0	60	50	5.55556	0	5.55556	0	0	0	0	4.16667	0	0
691		44	87.5	0	16.6667	34.375	90	67.8571	35.4839	60	30.7692	8	58.6207	88.4615	45.4545	33.3333	59.0909	57.1429	50	90.6977	17.6471	81.25	58.8235	0	100	40	0	29.7297	28.5714	46.6667	0	16.129	50	24.1379	25	31.8182	0	53.3333	76.9231	50	100	50	0	52.9412	60.5263	63.1579	33.3333	79.1667	38.7097
dy/dt		0.0235294	0.171569	0	0.0272331	0.067402	0.176471	0.105042	0.0695762	0.117647	0.0603318	-0.0235294	0.114943	0.0678733	-0.0297089	-0.0798838	0.0178253	0.0980392	-0.00980392	0.177839	0.0346021	0.159314	0.0230681	0	0.0757576	0.022409	0	0.0582936	0.0140056	0.0522876	-0.0473293	-0.0379507	-0.0217865	0.0473293	0.0490196	0.0445633	0	-0.0130719	0.0527903	0.087146	0.196078	0.087146	0	0.103806	0.118679	0.123839	0.0571895	0.155229	0.0759013
LLTC6	control_group	test_group	control_N	test_N	effect_size	is_paired	difference	ci_width	ci_lower_limit	ci_upper_limit	pvalue_permutation	pvalue_kruskal	statistic_kruskal
1	ls-tim	s-tim	76	96	median difference	FALSE	-0.0475847	0.95	-0.0899185	0.00551885	0.0032	0.0166504	5.73285
LL2	control_group	test_group	control_N	test_N	effect_size	is_paired	difference	ci_width	ci_lower_limit	ci_upper_limit	pvalue_permutation	pvalue_kruskal	statistic_kruskal
1	ls-tim	s-tim	36	54	median difference	FALSE	-4.0401e-05	0.95	-0.0891018	0.0551673	0.971	0.400151	0.707871
Sup. 4B,C
Representative pictures used for quantifications in Fig. 3
[truncated: 48 more columns]

[truncated: 3 more sheets: Supp. 5, Supp. 6, Supp. 7]
